# Supplementary material for: Evaluating the Antioxidant Potential of Coumestrol in the Treatment of Tripterygium Glycoside-Induced Oligospermia in Rats and Its Potential Mechanisms
Source: Vet Sci. 2026 Feb 26;13(3):224. doi: 10.3390/vetsci13030224 (PMC13030545; doi:10.3390/vetsci13030224)
Supplement: Supplementary file 1 [file vetsci-13-00224-s001.zip]

Archive with 2 entries (2 files):
- vetsci-4131835-supplementary,table S1.pdf
- vetsci-4131835-supplementary, figure S2Western blot,2.26 .xlsx
